# Supplementary material for: Sports safety matting diminishes cardiopulmonary resuscitation quality and increases rescuer perceived exertion
Source: PLoS One. 2021 Jul 22;16(7):e0254800. doi: 10.1371/journal.pone.0254800 (PMC8297772; doi:10.1371/journal.pone.0254800)
Supplement: S1 Data — (XLSX) [file pone.0254800.s003.xlsx]

## Sheet: Testing
Descriptive data for participants included in the main analyses
ID	Gender	Mass (kg)	Height (cm)
1	m	69.1	175
2	f	68.5	166
3	m	99.7	177
4	m	74.4	181.5
5	f	100.7	189
6	f	73	178
7	m	93.9	186
8	f	69.1	172
9	m	69	184
10	m	91.9	195
11	m	101.8	186.5
12	m	80.3	178
13	m	85.2	183
14	f	89.5	184
15	f	81	163
16	f	53.8	166
17	m	91.2	167
18	m	79.1	178
19	m	90.5	176
20	f	77	183
21	m	79.6	187
22	f	76.7	183
23	f	69.4	170
24	f	64	161.5
25	f	65.5	162
26	f	65.3	166
27	f	74.3	169

## Sheet: Compression Depth
Mean compression depth (mm) during 2 minute compression bout. Floor = Solid floor; LC = Low-compliance surface; LCBB = Low compliance surface with backboard; HC = High-compliance surface; HCBB = High compliance surface with backboard; Start = Initial 60 compressions; End = final 60 compressions.
ID	Floor	Start	End		LC	Start	End		LCBB	Start	End		HC	Start	End		HCBB	Start	End
1	47.6476	48	46.3833		52.6327	54.1333	51.2833		54.0138	53.0833	54.2459		50.5869	51.0667	49.7869		46.5792	47.3833	45.0164
2	54.5094	57.3	52.1311		55.2231	57.8333	54.0164		54.996	58.4833	52.1475		48.5331	52.1333	44.6393		51.0984	53.25	46.0492
3	43.9435	46.6333	41.3279		40.4132	44.5833	35.6885		44.4549	47.6833	41.9344		41.5714	44.15	37.9672		51.9375	52.9833	50.6393
4	53.0717	53.4833	52.1148		52.9409	55.8167	50.6557		51.4831	53.5833	49.8525		52.0242	51.6	52.3115		53.9259	54.9	54.0164
5	59.8441	59.5667	59.7213		60.1918	60.7667	59.6066		60.4498	60.7	59.8033		57.8718	60.1	55.5246		56.3223	57.7667	54.3279
6	48.1621	50.2667	46.1148		47.4848	48.55	47.5902		50.5378	51.2833	49.5902		39.8708	41.9833	39.0328		41.5556	44.6333	39.1803
7	47.3004	51.4667	43.6721		48.2453	50.1167	46.1639		49.8143	53.0167	46.9667		45.9713	48.7833	43.55		54.5206	57.6833	52.0328
8	49.3665	51.0333	47.7049		48.0897	51.6167	44.459		39.8776	45.8833	33.7377		48.1457	50.6333	44.5246		41.3438	45.6167	39.7049
9	53.3372	52.7667	53.4262		51.1038	51.65	50.4167		53.66	55.6167	51.9672		49.1822	47.5667	49.1148		52.0956	54.9333	49.6721
10	55.6624	58.0833	53.0492		54.2417	58.5667	50.6557		53.4493	56.3	51.2258		52.1935	53.8167	50.5082		52.0502	52.9333	51.1148
11	47.8673	53.9167	45.7869		52.8218	59.5	44.0328		39.3165	46.7	33.1639		48.4522	53.3833	47.3115		42.8199	47.8667	41.3934
12	48.8186	53.3333	45.2623		54.28	56.6	52.2295		49.563	53.35	47.0984		52.3261	53.4	52.377		50.5225	52.8167	48.459
13	54.3304	58.8	51.2951		53.5466	55.8333	49.5574		51.3814	53.9667	48.1311		43.1176	47.5	40.4754		47.7185	51.2333	45.1639
14	46.1625	51.1667	42.6557		38.7025	43.0167	36.2295		44.4025	47.8333	41.3115		41.4303	43.6667	38.8689		50.1644	51.4833	47.0806
15	48.3333	54.3333	41.9016		49.1636	54.2333	44.8852		45.6574	50.9833	41.4262		43.1635	48.5	38.7541		38.9892	45.3	31.6557
16	46.1659	49.5167	41.623		48.5708	51.9667	44.5246		50.7488	52.6333	48.6066		40.9105	43.8833	37.9508		45.651	46.9833	44.2131
17	50.8354	48.8167	51.5082		52.6667	53.1167	51.918		55.0785	54.0167	55.5902		51.2152	50.35	50.8197		55.8739	54.7333	55.4918
18	49.2772	51.45	47.6885		44.9258	49.8833	41.2459		49.8451	53.7667	46.8197		44.0584	45.7333	42.2787		44.6891	45.9167	42.7541
19	55.8554	55.8554	53.8033		58.5968	58.5968	57.9672		58.1667	58.1667	54.9016		52.5208	52.5208	50		51.0909	51.0909	51.1639
20	46.5418	47.35	47.1967		47.803	48.9333	46.9344		49.7381	50.55	48.9344		47.8814	48.4833	46.2459		47.1044	50.4667	45.0164
21	46.1892	45.2167	47.4262		49.7901	49.25	49.6557		48.9046	50.0833	48.6557		39.548	39.95	39.4098		46.6584	48	44.8361
22	54.4841	56.5167	52.4918		53.4519	55.0833	51.4754		54.5388	55.4167	53.9672		50.6157	51.2333	49.918		53.7353	55.5167	51.8361
23	43.2947	46.4167	40.623		49.0328	51.2333	47.6721		43.1075	45.3833	40.8689		46.4406	50.55	44.2167		43.9299	45.1833	43.1803
24	43.8775	49.7333	41.2295		44.5304	50.2833	38.5079		48.819	53.7333	46.082		41.6035	45	37.5738		47.6814	50.3167	43.1475
25	55.498	55.5333	54.9167		54.2265	56.4833	53.3934		54.7284	54.5833	54		52.4372	52.35	51.2951		54.1682	57.6667	50.8197
26	46.2129	50.55	43.5902		46.4826	49.25	44.6863		45.6566	49.7167	42.4918		40.076	43.0667	39.459		40.7823	47.2333	38.0328
27	48.5584	52.4	45.1475		45.3584	49.3667	42.3934		46.5955	49.2333	44.9016		47.5701	48.4	46.4426		48.2889	50.6667	47.2951
Mean (mm)	49.8203	52.2039	47.7701		50.1673	52.8246	47.698		49.9624	52.4352	47.7193		47.0118	48.8816	45.1984		48.5666	50.9095	46.4183
SD	4.34289	3.92935	5.06491		4.98291	4.45979	5.88734		5.16774	3.85818	6.35506		4.94185	4.46069	5.47315		4.93785	4.11745	5.61521

## Sheet: Compression Rate
Mean compression rate (cpm) during 2 minute compression bout. Floor = Solid floor; LC = Low-compliance surface; LCBB = Low compliance surface with backboard; HC = High-compliance surface; HCBB = High compliance surface with backboard; Start = Initial 60 compressions; End = final 60 compressions.
ID	Floor	Start	End		LC	Start	End		LCBB	Start	End		HC	Start	End		HCBB	Start	End
1	113.209	113.767	111.492		112.804	114.733	111.246		109.715	110.983	108.705		106.18	108.033	104.164		110.11	110.667	109.23
2	132.091	130.271	133.541		129.558	128.61	131.738		125.668	125.763	124.705		120.463	122.932	120.672		122.016	123.932	121.541
3	150.5	139.583	156.475		143.79	134.9	150.836		145.434	135.683	151.393		129.179	120.35	135.77		120.021	112.517	125.508
4	111.536	108.867	113.59		110.169	109.883	109.656		117.735	114.95	118.574		103.607	101.15	106.295		108.033	106.05	109.115
5	132.577	132.767	134.131		146.51	144.5	147.869		148.733	146.4	149.607		135.574	141.833	134.885		136.333	136.317	138.197
6	126.258	126.7	124.705		115.661	119.833	113.066		124.791	126.75	123.098		119.921	124.483	116.508		121.054	125.833	117.328
7	110.91	111.35	111.754		105.629	108.217	101.689		105.705	104.567	106.393		104.01	102.433	105.328		96.6823	102.217	93.5246
8	125.237	123.7	125.623		117.004	114.883	118.361		125.948	123.233	128.311		123.593	122.417	123.902		127.528	125.55	129.902
9	128.707	127.45	129.295		129.707	128.017	129.639		127.453	128.533	125.115		123.122	121.717	123.918		125.181	127.283	124.115
10	118.243	115	120.295		119.639	115.667	120.705		119.899	120.083	118.492		108.219	107.7	108.754		109.336	107.717	109.754
11	161.311	162.133	161.328		151.898	153.55	150.541		162.219	162.917	160.377		135.726	137.083	135.77		155.1	160.85	152.951
12	112.661	112.183	112.328		112.238	112.383	110.295		118.657	116.867	119.902		114.697	113.233	115.541		110.955	109.317	112.918
13	114.417	113.417	113.721		118.017	116.333	118.328		107.164	109.867	104.721		118.631	115.967	119.475		118.538	115.917	119.033
14	119.576	121.567	116.525		121.269	122.817	122.77		117.162	119.233	115.197		121.757	123.233	120.607		112.054	113.1	111.656
15	144.47	141.767	146.574		134.266	135.05	135.967		152.408	149.333	155.066		137.121	140.517	136.328		139.487	140.3	141.885
16	105.091	108.3	103.279		109.583	108.1	108.541		101.139	102.067	101.754		94.367	96.7167	91.8033		95.5789	98.25	93.0984
17	118.419	119.167	117.049		122.885	123.517	121.525		121	123.983	119.754		111.109	114.117	109.607		114.789	114.967	115.607
18	133.485	132.95	132.721		127.571	126.567	127.967		119.059	119.433	119.197		127.867	125.783	128.918		118.441	116.917	118.836
19	124.235	125.217	123.508		123.785	122.283	122.557		118.451	117.25	122.115		119.681	119.55	116.459		120.971	119.133	124.115
20	137.522	137.2	136.754		131.748	130.383	132.361		131.664	130.567	130.721		126.464	126.1	126.739		124.231	122.75	126.262
21	129.518	127.55	131.246		130.801	130.417	131.344		130.69	129	131.41		124.363	119.567	126.246		120.975	119.883	122.066
22	125.7	125.133	126.492		119.194	118.583	119.607		114.308	115	114.787		114.352	114.017	114.672		118.72	119.217	120.164
23	141.806	142.283	141.475		136.806	140.033	132.885		140.779	143.05	136.328		130.158	133.65	128		135.289	136.8	131.115
24	126.187	126.867	126.557		122.976	123.633	122.672		118.153	121.4	114.967		113.262	115.583	110.869		112.844	110.883	112
25	125.129	125.2	123.902		119.571	117.817	120.803		119.746	116.583	120.557		113.719	114.7	110.951		107.376	109.433	104.885
26	131.238	137.55	126.459		159.107	158.667	157.275		154.461	154.8	153.295		130.981	131.65	129.836		147.365	147.75	146.246
27	115.317	116.167	114.902		112.607	112.65	111.574		109.229	109.05	109.475		106.675	105.933	107.328		112.318	112.983	112.885
Mean (cpm)	126.494	126.078	126.508		125.363	124.89	125.252		125.458	125.087	125.334		119.067	119.276	118.865		120.049	120.242	120.146
SD	12.9722	12.3916	13.7491		13.3976	13.0819	14.1359		15.8336	15.1981	16.144		10.9735	11.594	11.4177		13.7454	14.244	14.1033

## Sheet: Heart Rate
Heart rate (bpm) pre/post each compression bout. Floor = Solid floor; LC = Low-compliance surface; LCBB = Low compliance surface with backboard; HC = High-compliance surface; HCBB = High compliance surface with backboard.
ID	Rest HR		Pre Floor HR	POST Floor HR		Pre LC HR	POST LC HR		Pre LCBB HR	POST LCBB HR		Pre HC HR	POST HC HR		Pre HCBB HR	POST HCBB HR
1	52		71	102		52	118		55	125		58	157		72	122
2	89		110	174		116	173		106	176		116	177		89	180
3	81		83	126		74	128		76	125		73	134		81	127
4	71		71	158		87	147		87	147		93	154		89	154
5	63		63	121		86	139		85	143		89	160		70	139
6	76		87	143		76	154		96	115		97	154		79	147
7	74		72	110		79	108		78	109		78	107		74	114
8	85		79	127		85	132		82	107		73	139		77	130
9	68		78	120		75	114		68	116		68	142		70	122
10	76		76	121		84	114		75	115		76	136		76	145
11	63		74	110		63	107		74	108		76	120		72	112
12	64		75	114		64	129		81	120		94	130		81	131
13	79		79	97		71	118		79	95		81	96		60	96
14	76		94	162		76	134		88	159		87	162		89	157
15	86		94			107	161		86	152		92	158		88	170
16	79		79	120		97	135		94	136		84	142		83	157
17	58		65	84		64	85		58	89		61	94		63	97
18	78		82	99		73	109		89	102		87	100		78	121
19	70		62	91		68	90		66	97		67	107		70	106
20	78		88	132		89	111		86	133		80	140		78	131
21	84		91	152		95	152		84	151		94	171		94	180
22	76.7		62	96		56			56	96		56	112		57
23	55		55	98		72	98		55	95		55	107		54	121
24	88		109	175		98	167		118	179		101	117		88	112
25	75		81	126		54	119		81	121		75	98		82	144
26	76		76	149		75	157		82	154		76	161		79	159
27	76		88	133		77	138		76	136		76	138		88	143
Mean (bpm)	73.9519		79.4074	124.615		78.2593	128.346		80.037	125.963		80.1111	133.815		77.0741	135.269
SD	9.70572		13.2266	25.4182		15.5553	23.4656		14.7243	25.1526		14.5135	24.9523		10.392	23.4428

## Sheet: RPE
RPE pre/post each compression bout. Floor = Solid floor; LC = Low-compliance surface; LCBB = Low compliance surface with backboard; HC = High-compliance surface; HCBB = High compliance surface with backboard.
ID	RestRPE		Pre FloorRPE	POST FloorRPE		Pre LC RPE	POST LC RPE		Pre LCBB RPE	POST LCBB RPE		Pre HC RPE	POST HC RPE		Pre HCBB RPE	POST HCBB RPE
1	0		20	55		3	50		0	35		10	80		35	50
2	6		15	50		20	70		15	65		25	75		0	60
3	0		0	55		0	55		0	60		0	70		0	65
4	0		0	65		7	60		18	82		9	85		15	85
5	1		1	25		5	45		10	65		10	90		2	50
6	5		25	50		5	45		15	45		15	40		15	50
7	1		5	25		7	25		7	30		10	25		1	20
8	0		0	15		0	20		2	13		0	35		0	21
9	1		5	17		5	18		4	15		1	20		3	20
10	0		0	25		4	30		2	30		3	35		3	40
11	0		5	60		0	35		7	40		7	85		7	65
12	0		7	34		0	35		10	40		5	70		2	70
13	0		0	15		0	10		0	10		0	20		0	15
14	1		7	80		1	60		5	85		5	95		7	90
15	2		25	60		25	75		2	65		30	80		25	80
16	0		0	20		0	15		3	20		0	25		0	30
17	5		12	50		10	55		5	45		12	60		8	60
18	0		0	5		0	5		0	8		0	5		0	10
19	0		5	7		1	7		1	3		2	13		0	5
20	0		1	20		0	20		0	17		1	35		0	40
21	0		15	35		10	30		0	20		10	30		10	55
22	0		1	15		1	15		1	25		1			0	35
23	0		0	50		0	35		0	60		0	65		0	60
24	0		2	20		2	20		0	30		2	40		0	50
25
26	2		2	30		2	50		2	50		3	60		2	50
27	0		0	10		0	15		0	15		0	30		0	28
Mean	0.923077		5.88462	34.3462		4.15385	34.6154		4.19231	37.4231		6.19231	50.72		5.19231	46.3077
SD	1.74179		7.88075	20.6861		6.27817	20.1436		5.3218	23.3172		7.76154	27.2573		8.69951	23.1046

## Sheet: Depth and Release Percent
Percentage of compressions attaining target depth or full release during 2 minute compression bout. Floor = Solid floor; LC = Low-compliance surface; LCBB = Low compliance surface with backboard; HC = High-compliance surface; HCBB = High compliance surface with backboard
ID		Floor Release	Floor Depth		LC Release	LC Depth		LCBB Release	LCBB Depth		HC Release	HC Depth		HCBB Release	HCBB Depth
1		100	19		100	97		100	99		100	74		100	2
2		89	99		100	100		100	98		98	45		48	74
3		100	1		100	0		100	3		59	0		9	94
4		90	96		80	92		80	80		79	94		19	100
5		78	100		99	100		100	100		88	100		70	100
6		100	35		100	25		100	77		100	0		110	0
7		100	31		100	38		100	55		100	12		94	98
8		35	47		51	37		8	3		1	38		82	3
9		91	100		94	88		86	99		22	49		42	86
10		100	100		90	95		100	99		97	92		99	94
11		73	20		85	67		71	4		7	49		0	5
12		100	40		100	97		100	97		100	91		100	69
13		83	96		100	87		100	68		100	7		100	30
14		68	43		61	49		88	21		20	10		88	1
15		100	23		100	47		100	80		100	0		100	7
16		98	80		100	96		82	100		100	85		68	100
17		96	43		100	17		86	45		88	0		96	0
18		0	100		1	100		0	100		0	90		0	84
19		1	9		0	20		30	55		4	30		70	27
20		100	23		100	1		100	9		100	0		100	67
21		100	99		100	99		100	100		100	88		86	98
22		100	2		100	68		100	35		100	0		100	5
23		72	6		0	45		84	5		2	22		29	4
24		100	14		100	25		100	39		100	0		72	42
25		100	100		99	99		92	100		100	96		100	93
26		100	13		69	18		64	13		89	0		32	6
27		25	39		100	13		100	12		98	12		59	26
Mean (%)		81.4444	51.037		82.5556	60		84.1111	59.1111		72.2963	40.1481		69.3704	48.7037
SD		30.3737	38.041		32.3625	36.2852		27.9179	38.8006		39.9902	39.1807		34.7244	41.5542

## Sheet: Leaning
Mean depth of residual leaning at end of release (mm) during 2 minute compression bout. Floor = Solid floor; LC = Low-compliance surface; LCBB = Low compliance surface with backboard; HC = High-compliance surface; HCBB = High compliance surface with backboard; Start = Initial 60 compressions; End = final 60 compressions.
ID	Mean depth of leaning	Floor (mm)	LC (mm)	LCBB (mm)	HC (mm)	HCBB (mm)		Start	Floor (mm)	LC (mm)	LCBB (mm)	HC (mm)	HCBB (mm)		End	Floor (mm)	LC (mm)	LCBB (mm)	HC (mm)	HCBB (mm)
1		2.62389	1	0.0188679	1.73585	1.7177		(First 60 compressions0	2.38333	1	0.0666667	1.16667	1.06667		(Final 60 compressions)	2.33333	1	0	1.98333	2.11667
2		3.44867	1.54077	1.21212	1.59722	4.84028			2.83333	2.56667	1.4	2.26667	4.56667			2.88333	1.11667	1.06667	1.05	5.06667
3		2.51667	1.46316	1.32812	5.0695	6.23013			2.81667	1.66667	1.31667	8.16667	6.65			2.33333	1.23333	1.28333	3.05	6.25
4		3.29864	4.05479	4.22979	3.42487	6.30698			2.58333	4.51667	4.3	5.86667	7.56667			4.16667	3.7	3.15	1.41667	5.43333
5		3.75	3.14089	1.96241	2.8875	4.21978			4.75	3.33333	2.78333	2.9	7.13333			2.21667	3.48333	1.31667	1.83333	3.06667
6		1.95652	1.14537	0	1.73684	1.45783			2.08333	1.16667	0	2.16667	1.63333			1.93333	1.18333	0	1.01667	1.06667
7		1.12069	1.18243	1.87204	1.45802	2.21466			1.06667	1.25	1.51667	1.76667	3.31667			1.25	1.05	1.83333	1.2	1.46667
8		5.204	4.8927	6.53785	7.26829	3.85156			3.83333	3.73333	6.01667	6.7	5.2			6.05	5.86667	5.71667	7.53333	3.73333
9		3.08268	2.78175	4.04706	6.71951	5.276			3.05	2.66667	3.73333	6.21667	5.06667			4.1	2.25	3.63333	5.18333	4.95
10		2.28889	4.07113	1.53968	1.78295	1.76812			1.9	4.33333	1.53333	2.4	1.76667			1.8	3.88333	1.31667	1.16667	1.66667
11		4.25321	3.23137	4.16301	8.56458	10.5659			6.28333	3.13333	6.45	12.2667	15.5333			3.28333	2.16667	2.36667	7.38333	9.01667
12		2.03982	1.37089	1.99576	2.14474	2.1448			2.21667	1.55	1.95	2.18333	2.08333			1.8	1.2	1.98333	2	2.13333
13		4.97541	1	1.13216	2.46414	1			4.85	1	1.35	1.98333	1			5.28333	1	1.1	2.95	1
14		1.98745	1	0	1.02586	1.17073			2	1	0	1.1	1.17073			2	1	0	1	1.17073
15		4.57597	4.85075	3.21993	7.13127	2.84758			5.41667	6	4.98333	10.9167	4.91667			3.76667	3.93333	2.55	4.86667	1.58333
16		1.01415	1	0	1.01064	1.09483			1.05	1	0	1.03333	1.18333			1	1	0	1	1
17		2.50847	2.3551	4.16183	1.84946	4.88646			2.96667	1.98333	5.43333	2.58333	5.68333			1.93333	2.45	3.7	1.25	4.56667
18		3.80075	1.49432	3.61603	3.59144	1.95			4.71667	1.68333	2.6	4.23333	2.31667			3.95	1.61667	4.91667	3.28333	1.33333
19		9.22984	12.6964	7.62447	12.6109	11.6639			10.0667	11.0667	8.36667	13.7333	12.7667			9.06667	10.85	7.3	9.68333	11.8167
20		10.8467	9.82129	5.57197	6.72222	4.19355			8.8	8.91667	4.25	7.05	4.73333			10.8167	9.88333	6.53333	6.33333	5.28333
21		1.74031	3.09195	4.00766	1	1.11538			1.25	3.08333	3.95	1	1.11538			1.91667	3.23333	4.03333	1	1.11538
22		2.56175	1.38281	2.47137	1.88824	3.72574			2.95	1.56667	2.08333	2.26667	4.68333			2.65	1.2	2.55	1.71667	2.98333
23		5.06338	6.41758	4.24113	6.45769	5.61852			5.23333	6.36667	4.2	6.93333	5.95			5.26667	6.16667	4.5	6.21667	5.81667
24		1.15698	2.4251	1.67382	1.35556	4.70222			1.31667	2.73333	2.33333	1.1	4.06667			1.1	2.11667	1.73333	1.58333	5.55
25		2.00797	2.50427	3.53112	1.4	1.94086			2.03333	2.03333	3.16667	1.45	1.25			1.8	2.81667	4.16667	1.36667	2.35
26		2.07143	5.05678	4.82792	2.60185	5.72355			2.25	6.2	5.96667	5.45	7.05			2.3	4.73333	4.63333	1.26667	5.03333
27		5.75217	3.57333	1.04673	3.04225	5.1875			5.93333	3.6	1.08333	3.55	5.98333			5.48333	3.9	1	2.75	4.75
Mean (mm)		3.51394	3.27944	2.81603	3.64968	3.97832			3.57901	3.30185	2.99383	4.38704	4.6464			3.42531	3.11235	2.68086	3.00309	3.75257
SD		2.30429	2.77239	2.04029	2.91925	2.70146			2.27092	2.52475	2.2271	3.59936	3.50693			2.35791	2.58464	2.04098	2.47228	2.64972

## Sheet: Duty Cycle Fraction
Duty cycle: Mraction of compression or decompression phase during each compression cycle, Mean of 2 minute compression bout. Floor = Solid floor; LC = Low-compliance surface; LCBB = Low compliance surface with backboard; HC = High-compliance surface; HCBB = High compliance surface with backboard; Start = Initial 60 compressions; End = final 60 compressions.
ID	Floor Compression	Floor Decompression	LC Compression	LC Decompression	LCBB Compression	LCBB Decompression	HC Compression	HC Decompression	HCBB Compression	HCBB Decompression
1	42	58	43	57	41	59	48	52	41	49
2	36	64	41	59	38	62	45	50	39	61
3	36	64	38	62	35	65	27	73	37	63
4	41	59	41	59	40	60	36	64	37	63
5	41	59	43	57	42	58	44	56	38	62
6	35	65	38	62	37	63	35	63	37	63
7	45	55	47	53	45	55	45	55	43	57
8	34	66	38	62	40	60	41	59	41	59
9	45	55	44	56	40	60	44	56	43	57
10	42	58	42	58	41	59	46	54	43	57
11	37	63	41	59	43	57	41	59	41	59
12	41	59	43	57	41	59	40	60	42	58
13	29	71	39	61	38	62	27	73	37	63
14	36	64	37	63	39	61	40	60	38	62
15	33	67	39	61	35	65	34	66	34	66
16	46	54	47	53	42	58	46	54	37	63
17	41	59	43	57	40	60	46	54	43	57
18	35	65	39	61	39	61	44	56	41	59
19	39	61	42	58	43	57	42	58	39	61
20	34	66	38	72	35	65	35	65	38	62
21	34	66	39	61	39	61	43	57	35	65
22	41	59	41	59	38	62	41	59	41	59
23	39	61	40	60	42	58	38	42	39	61
24	39	61	42	58	40	60	41	59	33	67
25	41	59	43	57	40	60	42	58	39	61
26	39	61	37	63	37	63	33	67	38	62
27	36	64	40	60	42	58	39	61	33	67
Mean (decimal fraction)	38.4074	61.5926	40.9259	59.4444	39.7037	60.2963	40.1111	58.8889	38.7778	60.8519
SD	4.09746	4.09746	2.70222	3.64094	2.53915	2.53915	5.49359	6.59448	2.96561	3.76935

## Sheet: Excluded Participants
Reported data for the 5 participants excluded from the main analysis
ID	Gender	Mass (kg)	Height (cm)		Pre FloorHR	POST FloorHR	Pre FloorRPE	POST FloorRPE	Floor Depth (mm)	Floor Rate (cpm)	Adequate Depth (%)		Pre LC HR	POST LC HR	Pre LC RPE	POST LC RPE	Floor Depth (mm)	Floor Rate (cpm)	Adequate Depth (%)		Pre LCBB HR	POST LCBB HR	Pre LCBB RPE	POST LCBB RPE	Floor Depth (mm)	Floor Rate (cpm)	Adequate Depth (%)		Pre HC HR	POST HC HR	Pre HC RPE	POST HC RPE	Floor Depth (mm)	Floor Rate (cpm)	Adequate Depth (%)		Pre HCBB HR	POST HCBB HR	Pre HCBB RPE	POST HCBB RPE	Floor Depth (mm)	Floor Rate (cpm)	Adequate Depth (%)
28	f	61.8	164		87	128	0	35	37	149	0		84	122	0	35	40	137	1		74	122	0	35	35	145	0		79	129	0	40	35	128	0		81	129	1	40	35	138	0
29	f	65.2	164		84	125	2	28	39	118	1		87	125	2	28	35	120	0		78	128	0	23	38	117	0		86	136	2	32	33	114	0		84	124	2	29	36	115	0
30	f	54.8	170.5		80	91	1	25	36	156	0		72	91	1	50	42	125	0		87	120	2	25	37	157	0		81	107	1	30	32	138	0		76	107	1	30	36	132	0
31	f	44.7	164		62	113	0	2	30	142	0		61	105	0	2	30	137	0		60	119	0	2	32	137	0		58	143	0	5	33	131	0		62	107	0	2	24	138	0
32	f	63.7	161		86	133	1	15	35	134	0		76	150	0	25	47	141	22		89	140	1	10	41	128	4		92	163	0	25	40	128	0		75	150	0	20	40	128	0
